# Supplementary material for: Green Synthesis of Silver Nanoparticles and Its Combination with Pyropia columbina (Rhodophyta) Extracts for a Cosmeceutical Application
Source: Nanomaterials (Basel). 2023 Mar 10;13(6):1010. doi: 10.3390/nano13061010 (PMC10054154; doi:10.3390/nano13061010)
Supplement: Supplementary file 1 [file nanomaterials-13-01010-s001.zip]

Archive with 1 entries (1 files):
- nanomaterials-2243560-supplementary.pdf
